# Supplementary material for: Palladium Nanoparticle-Loaded Mesostructural Natural Woods for Efficient Water Treatment
Source: Polymers (Basel). 2023 Jan 27;15(3):658. doi: 10.3390/polym15030658 (PMC9919286; doi:10.3390/polym15030658)
Supplement: Supplementary file 1 [file polymers-15-00658-s001.zip]

Archive with 1 entries (1 files):
- polymers-2056105-supplementary.pdf
